# Supplementary material for: Transcriptome analysis of basic fibroblast growth factor treated stem cells isolated from human exfoliated deciduous teeth
Source: Heliyon. 2020 Jun 25;6(6):e04246. doi: 10.1016/j.heliyon.2020.e04246 (PMC7322690; doi:10.1016/j.heliyon.2020.e04246)
Supplement: Suppl Table 2 [file mmc2.xlsx]

## Sheet: Sheet1
Supplementary Table 2 Gene-level differential expression of bFGF-treated SHEDs
test_id	gene_id	gene	locus	sample_1	sample_2	status	value_1	value_2	log2(fold_change)	test_stat	p_value	q_value	significant
XLOC_000438	XLOC_000438	SESN2	1:28259526-28282491	control	bFGF	OK	13.6375	5.94692	-1.19736	-2.323	5e-05	0.0124645	yes
XLOC_000977	XLOC_000977	CYR61	1:85580760-85583962	control	bFGF	OK	66.4137	28.1265	-1.23955	-2.57256	5e-05	0.0124645	yes
XLOC_002170	XLOC_002170	CENPF	1:214603194-214664588	control	bFGF	OK	22.7923	56.7783	1.31679	1.81377	5e-05	0.0124645	yes
XLOC_003008	XLOC_003008	COL8A2	1:36095235-36125220	control	bFGF	OK	20.9979	7.56531	-1.47277	-3.16202	5e-05	0.0124645	yes
XLOC_003586	XLOC_003586	COL11A1	1:102876466-103108496	control	bFGF	OK	10.2903	1.85441	-2.47226	-2.37661	5e-05	0.0124645	yes
XLOC_004418	XLOC_004418	ASPM	1:197084127-197146694	control	bFGF	OK	20.1515	54.964	1.4476	2.94019	5e-05	0.0124645	yes
XLOC_004441	XLOC_004441	KIF14	1:200551496-200620734	control	bFGF	OK	5.98019	14.4048	1.26829	2.77512	5e-05	0.0124645	yes
XLOC_004456	XLOC_004456	LMOD1	1:201893841-201946588	control	bFGF	OK	7.3097	2.18051	-1.74514	-3.05483	5e-05	0.0124645	yes
XLOC_004767	XLOC_004767	C1orf198	1:230837118-230869589	control	bFGF	OK	15.4377	5.82148	-1.407	-2.4978	5e-05	0.0124645	yes
XLOC_005682	XLOC_005682	KIF11	10:92593285-92655395	control	bFGF	OK	20.48	42.0514	1.03794	2.34745	5e-05	0.0124645	yes
XLOC_006693	XLOC_006693	ACTA2	10:88879733-89015785	control	bFGF	OK	273.322	43.9876	-2.63543	-3.70984	5e-05	0.0124645	yes
XLOC_007004	XLOC_007004	MKI67	10:128096658-128126385	control	bFGF	OK	11.39	23.3602	1.03628	1.39765	5e-05	0.0124645	yes
XLOC_007800	XLOC_007800	SLC3A2	11:62856101-62888875	control	bFGF	OK	154.022	60.3475	-1.35178	-1.97507	5e-05	0.0124645	yes
XLOC_008066	XLOC_008066	SERPINH1	11:75562055-75572783	control	bFGF	OK	480.248	183.42	-1.38863	-2.75812	5e-05	0.0124645	yes
XLOC_008831	XLOC_008831	MRVI1	11:10541271-10693988	control	bFGF	OK	2.74482	0.382038	-2.84492	-1.94278	5e-05	0.0124645	yes
XLOC_008954	XLOC_008954	KIF18A	11:28020619-28527041	control	bFGF	OK	10.7858	25.2377	1.22645	2.27284	5e-05	0.0124645	yes
XLOC_010615	XLOC_010615	METTL7A	12:50923471-50932517	control	bFGF	OK	7.46279	19.0874	1.35483	2.27226	5e-05	0.0124645	yes
XLOC_010770	XLOC_010770	INHBE	12:57452322-57459280	control	bFGF	OK	1.35888	0.176368	-2.94576	-2.08632	5e-05	0.0124645	yes
XLOC_011940	XLOC_011940	AMIGO2	12:47075706-47236662	control	bFGF	OK	14.4073	5.04671	-1.51339	-2.56754	5e-05	0.0124645	yes
XLOC_012533	XLOC_012533	ALDH1L2	12:104986309-105084577	control	bFGF	OK	14.9267	5.73809	-1.37926	-1.95367	5e-05	0.0124645	yes
XLOC_013175	XLOC_013175	CKAP2	13:52455428-52476628	control	bFGF	OK	47.2951	96.094	1.02276	2.07902	5e-05	0.0124645	yes
XLOC_015550	XLOC_015550	DLGAP5	14:55148111-55191678	control	bFGF	OK	40.6957	86.2596	1.08381	2.32166	5e-05	0.0124645	yes
XLOC_016532	XLOC_016532	KNL1	15:40594019-40664342	control	bFGF	OK	14.685	31.525	1.10215	1.66965	5e-05	0.0124645	yes
XLOC_016543	XLOC_016543	CHAC1	15:40952961-40956519	control	bFGF	OK	22.7665	3.01215	-2.91805	-4.31972	5e-05	0.0124645	yes
XLOC_017701	XLOC_017701	ALDH1A2	15:57953423-58569843	control	bFGF	OK	0.147903	0.657757	2.1529	0.483017	5e-05	0.0124645	yes
XLOC_017826	XLOC_017826	ITGA11	15:68296532-68432162	control	bFGF	OK	25.8449	6.40117	-2.01348	-2.88276	5e-05	0.0124645	yes
XLOC_018864	XLOC_018864	GPT2	16:46884377-46931297	control	bFGF	OK	13.8865	4.69254	-1.56524	-2.26614	5e-05	0.0124645	yes
XLOC_018993	XLOC_018993	HERPUD1	16:56932047-56944863	control	bFGF	OK	71.5199	32.5438	-1.13596	-2.19014	5e-05	0.0124645	yes
XLOC_019285	XLOC_019285	WFDC1	16:84294645-84329851	control	bFGF	OK	5.55593	0.786715	-2.82012	-3.18121	5e-05	0.0124645	yes
XLOC_022536	XLOC_022536	TOP2A	17:40388515-40417950	control	bFGF	OK	44.5828	107.489	1.26963	2.39165	5e-05	0.0124645	yes
XLOC_022561	XLOC_022561	KRTAP1-5	17:41026025-41027202	control	bFGF	OK	83.8282	26.3624	-1.66896	-3.21506	5e-05	0.0124645	yes
XLOC_022670	XLOC_022670	SOST	17:43753730-43758788	control	bFGF	OK	5.5797	0.977138	-2.51355	-2.95972	5e-05	0.0124645	yes
XLOC_023229	XLOC_023229	MYADML2,PYCR1	17:81932383-81947601	control	bFGF	OK	97.3265	37.728	-1.3672	-2.5253	5e-05	0.0124645	yes
XLOC_023287	XLOC_023287	NDC80	18:2571510-2616635	control	bFGF	OK	33.2276	69.282	1.0601	2.04234	5e-05	0.0124645	yes
XLOC_024411	XLOC_024411	FSTL3	19:676364-683399	control	bFGF	OK	31.2773	12.4711	-1.32652	-2.5985	5e-05	0.0124645	yes
XLOC_024668	XLOC_024668	CNN1	19:11538716-11550323	control	bFGF	OK	59.2965	17.88	-1.7296	-2.77553	5e-05	0.0124645	yes
XLOC_027217	XLOC_027217	LBH	2:30231530-30323730	control	bFGF	OK	97.3776	24.2509	-2.00555	-2.34917	5e-05	0.0124645	yes
XLOC_027534	XLOC_027534	ACTG2	2:73892313-73919865	control	bFGF	OK	32.3998	7.35185	-2.1398	-2.77545	5e-05	0.0124645	yes
XLOC_028460	XLOC_028460	SGO2	2:200488951-200583782	control	bFGF	OK	12.8638	27.7069	1.10693	2.14521	5e-05	0.0124645	yes
XLOC_028825	XLOC_028825	RAMP1	2:237858892-237912114	control	bFGF	OK	11.6205	2.39892	-2.27621	-2.76642	5e-05	0.0124645	yes
XLOC_030629	XLOC_030629	TM4SF20	2:227362155-227381995	control	bFGF	OK	2.06318	0.107736	-4.2593	-2.7407	5e-05	0.0124645	yes
XLOC_030783	XLOC_030783	TRIB3	20:362834-397559	control	bFGF	OK	32.0459	4.91124	-2.70598	-4.72374	5e-05	0.0124645	yes
XLOC_031101	XLOC_031101	MYL9	20:36306335-36573391	control	bFGF	OK	139.118	56.9196	-1.28931	-2.55096	5e-05	0.0124645	yes
XLOC_032723	XLOC_032723	RCAN1	21:34513141-34615142	control	bFGF	OK	87.1552	32.7852	-1.41054	-2.67518	5e-05	0.0124645	yes
XLOC_033385	XLOC_033385	ATF4	22:39519694-39522685	control	bFGF	OK	352.006	161.491	-1.12415	-2.49716	5e-05	0.0124645	yes
XLOC_033518	XLOC_033518	ADM2	22:50481555-50486440	control	bFGF	OK	3.11587	0.566774	-2.45879	-2.97199	5e-05	0.0124645	yes
XLOC_033817	XLOC_033817	SELM	22:31104771-31120069	control	bFGF	OK	262.353	104.605	-1.32656	-2.91955	5e-05	0.0124645	yes
XLOC_038835	XLOC_038835	CENPE	4:103105805-103198409	control	bFGF	OK	12.4309	33.9886	1.45112	2.07417	5e-05	0.0124645	yes
XLOC_040287	XLOC_040287	KIF20A	5:138139765-138213343	control	bFGF	OK	60.3462	139.002	1.20378	2.0069	5e-05	0.0124645	yes
XLOC_040530	XLOC_040530	HMMR	5:163460202-163494058	control	bFGF	OK	27.7274	72.6373	1.3894	2.28202	5e-05	0.0124645	yes
XLOC_041982	XLOC_041982	DUSP1	5:172758225-172777774	control	bFGF	OK	39.784	18.385	-1.11366	-2.36413	5e-05	0.0124645	yes
XLOC_044525	XLOC_044525	CTGF	6:131948175-132077393	control	bFGF	OK	115.733	35.9944	-1.68495	-3.69163	5e-05	0.0124645	yes
XLOC_045423	XLOC_045423	ELN	7:74027788-74069907	control	bFGF	OK	34.6419	6.20793	-2.48034	-2.73893	5e-05	0.0124645	yes
XLOC_046969	XLOC_046969	ASNS	7:97852117-97872542	control	bFGF	OK	78.3118	25.3333	-1.62819	-3.19529	5e-05	0.0124645	yes
XLOC_047841	XLOC_047841	EIF4EBP1	8:38030340-38060365	control	bFGF	OK	144.916	58.1152	-1.31823	-2.66104	5e-05	0.0124645	yes
XLOC_048998	XLOC_048998	SFRP1	8:41261957-41309497	control	bFGF	OK	26.9253	58.5897	1.12168	2.52568	5e-05	0.0124645	yes
XLOC_049555	XLOC_049555	TNFRSF11B	8:118923556-118952200	control	bFGF	OK	306.835	131.991	-1.21702	-2.13181	5e-05	0.0124645	yes
XLOC_050269	XLOC_050269	PSAT1	9:78297142-78330093	control	bFGF	OK	37.1687	11.5219	-1.6897	-3.06823	5e-05	0.0124645	yes
XLOC_050453	XLOC_050453	COL15A1	9:98943178-99070792	control	bFGF	OK	4.11466	0.729429	-2.49594	-2.61711	5e-05	0.0124645	yes
XLOC_050485	XLOC_050485	SMC2	9:104094259-104141417	control	bFGF	OK	11.4217	23.949	1.06819	2.20123	5e-05	0.0124645	yes
XLOC_050719	XLOC_050719	ASS1	9:130444928-130501274	control	bFGF	OK	34.5736	13.461	-1.36089	-2.60332	5e-05	0.0124645	yes
XLOC_050775	XLOC_050775	COL5A1	9:134641773-134844843	control	bFGF	OK	103.992	44.6895	-1.21846	-2.24447	5e-05	0.0124645	yes
XLOC_001694	XLOC_001694	NUF2	1:163111120-163355764	control	bFGF	OK	17.5113	36.2806	1.05092	2.04366	0.0001	0.0214667	yes
XLOC_003941	XLOC_003941	FLG	1:152122533-152445456	control	bFGF	OK	1.19246	0.237545	-2.32767	-2.59363	0.0001	0.0214667	yes
XLOC_009276	XLOC_009276	FADS3	11:61873518-61892051	control	bFGF	OK	51.9143	22.6012	-1.19973	-2.23076	0.0001	0.0214667	yes
XLOC_022871	XLOC_022871	TMEM100	17:55719626-55732121	control	bFGF	OK	3.21119	10.1938	1.66651	2.10306	0.0001	0.0214667	yes
XLOC_030367	XLOC_030367	SDPR	2:191834301-192195709	control	bFGF	OK	2.12362	6.73692	1.66557	2.57059	0.0001	0.0214667	yes
XLOC_033775	XLOC_033775	XBP1	22:28794554-28800597	control	bFGF	OK	90.2908	42.9371	-1.07235	-2.3437	0.0001	0.0214667	yes
XLOC_036829	XLOC_036829	CLDN1	3:190305700-190322475	control	bFGF	OK	1.99511	0.383179	-2.38038	-2.23742	0.0001	0.0214667	yes
XLOC_037738	XLOC_037738	SYNPO2	4:118850687-119061247	control	bFGF	OK	5.81509	2.26205	-1.36217	-2.25145	0.0001	0.0214667	yes
XLOC_041618	XLOC_041618	FBN2	5:128257908-129033642	control	bFGF	OK	43.5547	19.1075	-1.18869	-1.98226	0.0001	0.0214667	yes
XLOC_042880	XLOC_042880	TTK	6:80003886-80042527	control	bFGF	OK	25.5998	55.361	1.11274	2.35546	0.0001	0.0214667	yes
XLOC_013914	XLOC_013914	KCTD12	13:76880165-76886390	control	bFGF	OK	11.1284	22.3565	1.00645	2.18339	0.00015	0.0301091	yes
XLOC_029827	XLOC_029827	BUB1	2:110637697-110678114	control	bFGF	OK	35.474	69.1599	0.963174	2.04156	0.00015	0.0301091	yes
XLOC_031870	XLOC_031870	SDC4	20:45325287-45348424	control	bFGF	OK	199.834	95.6423	-1.06308	-2.25331	0.00015	0.0301091	yes
XLOC_038373	XLOC_038373	SEL1L3	4:25747426-25929874	control	bFGF	OK	15.6646	5.55629	-1.49531	-1.94964	0.00015	0.0301091	yes
XLOC_038616	XLOC_038616	SULT1B1	4:69721161-69787961	control	bFGF	OK	1.11099	7.52083	2.75905	1.83635	0.00015	0.0301091	yes
XLOC_003664	XLOC_003664	KCND3	1:111770661-111989155	control	bFGF	OK	1.01023	0.181613	-2.47575	-2.35931	0.00025	0.0454588	yes
XLOC_014374	XLOC_014374	PCK2	14:24080106-24132849	control	bFGF	OK	32.2911	10.7943	-1.58087	-1.9561	0.00025	0.0454588	yes
XLOC_014436	XLOC_014436	AKAP6	14:32329272-32837681	control	bFGF	OK	0.30573	1.63897	2.42246	1.22982	0.00025	0.0454588	yes
XLOC_014806	XLOC_014806	JDP2	14:75423682-75474111	control	bFGF	OK	58.9088	27.572	-1.09528	-2.04102	0.00025	0.0454588	yes
XLOC_016515	XLOC_016515	BUB1B,BUB1B-PAK6,PAK6	15:40161022-40277487	control	bFGF	OK	20.3417	40.308	0.986627	1.65	0.00025	0.0454588	yes
XLOC_016774	XLOC_016774	TPM1	15:63042631-63071915	control	bFGF	OK	840.479	321.025	-1.38852	-2.22056	0.00025	0.0454588	yes
XLOC_039025	XLOC_039025	SLC7A11	4:138027421-138242349	control	bFGF	OK	22.1233	7.41391	-1.57726	-1.78181	0.00025	0.0454588	yes
XLOC_042388	XLOC_042388	RN7SL471P	6:28977474-28977773	control	bFGF	OK	1344.85	673.62	-0.997445	-2.10403	0.00025	0.0454588	yes
XLOC_004571	XLOC_004571	NEK2	1:211658656-211675630	control	bFGF	OK	31.6484	65.5624	1.05074	2.10723	0.0003	0.0493277	yes
XLOC_010637	XLOC_010637	KRT7	12:52232519-52309163	control	bFGF	OK	36.9529	13.386	-1.46496	-1.83362	0.0003	0.0493277	yes
XLOC_017329	XLOC_017329	ATP10A	15:25677272-25865172	control	bFGF	OK	10.3697	4.17152	-1.31374	-1.51411	0.0003	0.0493277	yes
XLOC_020472	XLOC_020472	SLC7A5	16:87830022-87869488	control	bFGF	OK	30.9676	13.2857	-1.22089	-2.15946	0.0003	0.0493277	yes
XLOC_040576	XLOC_040576	NEURL1B	5:172641265-172697720	control	bFGF	OK	4.43144	9.20565	1.05474	2.09301	0.0003	0.0493277	yes
XLOC_041026	XLOC_041026	C9,DAB2	5:39284261-39462300	control	bFGF	OK	66.521	37.681	-0.819972	-1.15825	0.0003	0.0493277	yes
XLOC_041993	XLOC_041993	STC2	5:173314712-173329503	control	bFGF	OK	38.7111	12.0101	-1.6885	-1.96784	0.0003	0.0493277	yes
XLOC_045056	XLOC_045056	GARS	7:30496620-30634033	control	bFGF	OK	155.575	75.1163	-1.05041	-1.9981	0.0003	0.0493277	yes
XLOC_050583	XLOC_050583	CNTRL	9:121074862-121177610	control	bFGF	OK	3.07998	7.05364	1.19545	1.99371	0.0003	0.0493277	yes
