# Supplementary material for: Transcriptome analysis of basic fibroblast growth factor treated stem cells isolated from human exfoliated deciduous teeth
Source: Heliyon. 2020 Jun 25;6(6):e04246. doi: 10.1016/j.heliyon.2020.e04246 (PMC7322690; doi:10.1016/j.heliyon.2020.e04246)
Supplement: Suppl Table 3 [file mmc3.xlsx]

## Sheet: Sheet1
Supplementary Table 3 Primary transcript differential expression of bFGF-treated SHEDs
test_id	gene_id	gene	locus	sample_1	sample_2	status	value_1	value_2	log2(fold_change)	test_stat	p_value	q_value	significant
TSS103051	XLOC_041982	DUSP1	5:172758225-172777774	control	bFGF	OK	39.784	18.385	-1.11366	-2.36413	5e-05	0.0371206	yes
TSS103065	XLOC_041993	STC2	5:173314712-173329503	control	bFGF	OK	15.1357	4.50025	-1.74988	-2.77459	5e-05	0.0371206	yes
TSS10417	XLOC_004418	ASPM	1:197084127-197146694	control	bFGF	OK	18.5041	49.9353	1.43221	2.92746	5e-05	0.0371206	yes
TSS10455	XLOC_004441	KIF14	1:200551496-200620734	control	bFGF	OK	4.04345	11.1942	1.46909	2.38075	5e-05	0.0371206	yes
TSS105074	XLOC_042880	TTK	6:80003886-80042527	control	bFGF	OK	20.7932	47.5222	1.19249	2.51969	5e-05	0.0371206	yes
TSS10514	XLOC_004456	LMOD1	1:201893841-201946588	control	bFGF	OK	7.3097	2.18051	-1.74514	-3.05483	5e-05	0.0371206	yes
TSS108528	XLOC_044525	CTGF	6:131948175-132077393	control	bFGF	OK	115.733	35.9944	-1.68495	-3.69163	5e-05	0.0371206	yes
TSS110461	XLOC_045423	ELN	7:74027788-74069907	control	bFGF	OK	33.305	5.78626	-2.52504	-2.76718	5e-05	0.0371206	yes
TSS1108	XLOC_000438	SESN2	1:28259526-28282491	control	bFGF	OK	13.6375	5.94692	-1.19736	-2.323	5e-05	0.0371206	yes
TSS114140	XLOC_046947	TFPI2	7:93591572-93911265	control	bFGF	OK	19.5065	50.4655	1.37134	2.52852	5e-05	0.0371206	yes
TSS114197	XLOC_046969	ASNS	7:97852117-97872542	control	bFGF	OK	75.5536	24.7111	-1.61234	-3.17884	5e-05	0.0371206	yes
TSS118834	XLOC_048998	SFRP1	8:41261957-41309497	control	bFGF	OK	26.0791	55.2112	1.08207	2.37249	5e-05	0.0371206	yes
TSS121624	XLOC_050269	PSAT1	9:78297142-78330093	control	bFGF	OK	37.1687	11.5219	-1.6897	-3.06823	5e-05	0.0371206	yes
TSS121983	XLOC_050453	COL15A1	9:98943178-99070792	control	bFGF	OK	3.88174	0.650128	-2.57791	-3.17745	5e-05	0.0371206	yes
TSS122706	XLOC_050719	ASS1	9:130444928-130501274	control	bFGF	OK	33.9665	13.0175	-1.38366	-2.65694	5e-05	0.0371206	yes
TSS122852	XLOC_050775	COL5A1	9:134641773-134844843	control	bFGF	OK	101.475	42.8692	-1.24312	-2.53057	5e-05	0.0371206	yes
TSS13003	XLOC_005682	KIF11	10:92593285-92655395	control	bFGF	OK	20.48	42.0514	1.03794	2.34745	5e-05	0.0371206	yes
TSS15210	XLOC_006693	ACTA2	10:88879733-89015785	control	bFGF	OK	269.332	40.2617	-2.74191	-3.67972	5e-05	0.0371206	yes
TSS18788	XLOC_008066	SERPINH1	11:75562055-75572783	control	bFGF	OK	413.602	151.663	-1.44738	-2.77787	5e-05	0.0371206	yes
TSS20996	XLOC_008954	KIF18A	11:28020619-28527041	control	bFGF	OK	9.84515	23.0748	1.22883	2.30448	5e-05	0.0371206	yes
TSS2457	XLOC_000977	CYR61	1:85580760-85583962	control	bFGF	OK	64.6678	26.8617	-1.2675	-2.76947	5e-05	0.0371206	yes
TSS25160	XLOC_010615	METTL7A	12:50923471-50932517	control	bFGF	OK	5.21891	14.631	1.48721	2.71994	5e-05	0.0371206	yes
TSS36943	XLOC_015550	DLGAP5	14:55148111-55191678	control	bFGF	OK	40.3112	85.9701	1.09265	2.34888	5e-05	0.0371206	yes
TSS38846	XLOC_016515	BUB1B	15:40161022-40277487	control	bFGF	OK	17.7457	35.0592	0.982321	2.12695	5e-05	0.0371206	yes
TSS38947	XLOC_016543	CHAC1	15:40952961-40956519	control	bFGF	OK	22.3403	2.80897	-2.99154	-4.31488	5e-05	0.0371206	yes
TSS42271	XLOC_017826	ITGA11	15:68296532-68432162	control	bFGF	OK	24.7696	5.76161	-2.10403	-3.12053	5e-05	0.0371206	yes
TSS45405	XLOC_018993	HERPUD1	16:56932047-56944863	control	bFGF	OK	61.854	28.1458	-1.13595	-2.08794	5e-05	0.0371206	yes
TSS47869	XLOC_019817	NUPR1	16:28532707-28539174	control	bFGF	OK	7.58922	2.38188	-1.67185	-2.39862	5e-05	0.0371206	yes
TSS5221	XLOC_002170	CENPF	1:214603194-214664588	control	bFGF	OK	21.682	54.2239	1.32243	1.94666	5e-05	0.0371206	yes
TSS55375	XLOC_022536	TOP2A	17:40388515-40417950	control	bFGF	OK	42.205	102.078	1.27418	2.8042	5e-05	0.0371206	yes
TSS55424	XLOC_022561	KRTAP1-5	17:41026025-41027202	control	bFGF	OK	83.8282	26.3624	-1.66896	-3.21506	5e-05	0.0371206	yes
TSS55696	XLOC_022670	SOST	17:43753730-43758788	control	bFGF	OK	5.5797	0.977138	-2.51355	-2.95972	5e-05	0.0371206	yes
TSS57276	XLOC_023185	NPTX1	17:80467147-80477843	control	bFGF	OK	5.74838	16.3103	1.50455	2.62437	5e-05	0.0371206	yes
TSS57419	XLOC_023229	PYCR1	17:81932383-81947601	control	bFGF	OK	78.192	29.1035	-1.42583	-2.35352	5e-05	0.0371206	yes
TSS57608	XLOC_023287	NDC80	18:2571510-2616635	control	bFGF	OK	31.8523	65.5685	1.04161	2.27134	5e-05	0.0371206	yes
TSS60988	XLOC_024668	CNN1	19:11538716-11550323	control	bFGF	OK	50.1025	14.5588	-1.78299	-3.08799	5e-05	0.0371206	yes
TSS68074	XLOC_027217	LBH	2:30231530-30323730	control	bFGF	OK	70.3463	18.3047	-1.94226	-3.14755	5e-05	0.0371206	yes
TSS68902	XLOC_027534	ACTG2	2:73892313-73919865	control	bFGF	OK	32.3579	7.3324	-2.14176	-2.77415	5e-05	0.0371206	yes
TSS69341	XLOC_027770	LINC01125	2:97664216-97703064	control	bFGF	OK	0.43754	0.0786249	-2.47636	-0.394418	5e-05	0.0371206	yes
TSS71117	XLOC_028460	SGO2	2:200488951-200583782	control	bFGF	OK	12.0238	26.2467	1.12625	2.34157	5e-05	0.0371206	yes
TSS72165	XLOC_028825	RAMP1	2:237858892-237912114	control	bFGF	OK	11.4463	2.39892	-2.25442	-2.73805	5e-05	0.0371206	yes
TSS7241	XLOC_003008	COL8A2	1:36095235-36125220	control	bFGF	OK	16.1441	6.16857	-1.388	-2.52531	5e-05	0.0371206	yes
TSS76891	XLOC_030783	TRIB3	20:362834-397559	control	bFGF	OK	15.1208	2.40374	-2.65318	-2.92221	5e-05	0.0371206	yes
TSS76892	XLOC_030783	TRIB3	20:362834-397559	control	bFGF	OK	16.6408	2.5075	-2.7304	-2.83291	5e-05	0.0371206	yes
TSS77591	XLOC_031101	MYL9	20:36306335-36573391	control	bFGF	OK	139.118	56.9196	-1.28931	-2.55096	5e-05	0.0371206	yes
TSS82502	XLOC_033385	ATF4	22:39519694-39522685	control	bFGF	OK	351.833	161.307	-1.12508	-2.49792	5e-05	0.0371206	yes
TSS82874	XLOC_033518	ADM2	22:50481555-50486440	control	bFGF	OK	3.11587	0.566774	-2.45879	-3.10551	5e-05	0.0371206	yes
TSS83440	XLOC_033775	XBP1	22:28794554-28800597	control	bFGF	OK	85.7686	39.9431	-1.1025	-2.32038	5e-05	0.0371206	yes
TSS83569	XLOC_033817	SELM	22:31104771-31120069	control	bFGF	OK	259.057	103.151	-1.32851	-2.89459	5e-05	0.0371206	yes
TSS96092	XLOC_038835	CENPE	4:103105805-103198409	control	bFGF	OK	11.8485	32.5659	1.45866	2.73569	5e-05	0.0371206	yes
TSS96469	XLOC_039025	SLC7A11	4:138027421-138242349	control	bFGF	OK	14.5011	5.30406	-1.45099	-3.12455	5e-05	0.0371206	yes
