# Supplementary material for: Transcriptome analysis of basic fibroblast growth factor treated stem cells isolated from human exfoliated deciduous teeth
Source: Heliyon. 2020 Jun 25;6(6):e04246. doi: 10.1016/j.heliyon.2020.e04246 (PMC7322690; doi:10.1016/j.heliyon.2020.e04246)
Supplement: Suppl Table 4 [file mmc4.xlsx]

## Sheet: Sheet1
Supplementary Table 4 Coding sequence differential expression of bFGF-treated SHEDs
test_id	gene_id	gene	locus	sample_1	sample_2	status	value_1	value_2	log2(fold_change)	test_stat	p_value	q_value	significant
P24540	XLOC_016543	CHAC1	15:40952961-40956519	control	bFGF	OK	22.3446	2.88176	-2.95491	-4.31744	5e-05	0.0347978	yes
P29490	XLOC_019285	WFDC1	16:84294645-84329851	control	bFGF	OK	5.5447	0.773468	-2.8417	-3.21302	5e-05	0.0347978	yes
P8977	XLOC_006693	ACTA2	10:88879733-89015785	control	bFGF	OK	267.784	39.7082	-2.75356	-3.69475	5e-05	0.0347978	yes
P50786	XLOC_030783	TRIB3	20:362834-397559	control	bFGF	OK	15.1208	2.40374	-2.65318	-2.92221	5e-05	0.0347978	yes
P36051	XLOC_022670	SOST	17:43753730-43758788	control	bFGF	OK	5.5797	0.977138	-2.51355	-2.95972	5e-05	0.0347978	yes
P54223	XLOC_033518	ADM2	22:50481555-50486440	control	bFGF	OK	3.11587	0.566774	-2.45879	-2.97199	5e-05	0.0347978	yes
P47976	XLOC_028825	RAMP1	2:237858892-237912114	control	bFGF	OK	11.4463	2.39892	-2.25442	-2.74142	5e-05	0.0347978	yes
P46053	XLOC_027534	ACTG2	2:73892313-73919865	control	bFGF	OK	31.0731	7.09774	-2.13023	-3.41606	5e-05	0.0347978	yes
P26664	XLOC_017826	ITGA11	15:68296532-68432162	control	bFGF	OK	22.5166	5.14618	-2.12941	-3.40843	5e-05	0.0347978	yes
P45590	XLOC_027217	LBH	2:30231530-30323730	control	bFGF	OK	69.489	17.8539	-1.96054	-3.31506	5e-05	0.0347978	yes
P6398	XLOC_004456	LMOD1	1:201893841-201946588	control	bFGF	OK	7.24833	2.03742	-1.83091	-3.10166	5e-05	0.0347978	yes
P39623	XLOC_024668	CNN1	19:11538716-11550323	control	bFGF	OK	49.8386	14.5518	-1.77607	-3.07388	5e-05	0.0347978	yes
P69970	XLOC_044525	CTGF	6:131948175-132077393	control	bFGF	OK	115.733	35.9944	-1.68495	-3.69163	5e-05	0.0347978	yes
P30578	XLOC_019817	NUPR1	16:28532707-28539174	control	bFGF	OK	7.58221	2.38188	-1.67052	-2.396	5e-05	0.0347978	yes
P35792	XLOC_022561	KRTAP1-5	17:41026025-41027202	control	bFGF	OK	83.8282	26.3624	-1.66896	-3.21506	5e-05	0.0347978	yes
P73299	XLOC_046969	ASNS	7:97852117-97872542	control	bFGF	OK	71.125	22.6698	-1.64959	-3.26115	5e-05	0.0347978	yes
P77594	XLOC_050269	PSAT1	9:78297142-78330093	control	bFGF	OK	29.768	9.64019	-1.62663	-2.80599	5e-05	0.0347978	yes
P18204	XLOC_011940	AMIGO2	12:47075706-47236662	control	bFGF	OK	14.4073	5.04671	-1.51339	-2.56754	5e-05	0.0347978	yes
P4430	XLOC_003008	COL8A2	1:36095235-36125220	control	bFGF	OK	20.3117	7.4173	-1.45334	-3.06991	5e-05	0.0347978	yes
P62648	XLOC_039025	SLC7A11	4:138027421-138242349	control	bFGF	OK	14.5011	5.30406	-1.45099	-3.1246	5e-05	0.0347978	yes
P11416	XLOC_008066	SERPINH1	11:75562055-75572783	control	bFGF	OK	414.213	153.63	-1.43092	-2.81546	5e-05	0.0347978	yes
P78208	XLOC_050719	ASS1	9:130444928-130501274	control	bFGF	OK	33.4379	12.8413	-1.3807	-2.63148	5e-05	0.0347978	yes
P66536	XLOC_042055	ADAMTS2	5:179110850-179345430	control	bFGF	OK	26.0915	10.2377	-1.34969	-2.73828	5e-05	0.0347978	yes
P54623	XLOC_033817	SELM	22:31104771-31120069	control	bFGF	OK	254.305	100.72	-1.33621	-2.87767	5e-05	0.0347978	yes
P78315	XLOC_050775	COL5A1	9:134641773-134844843	control	bFGF	OK	81.7842	33.0111	-1.30887	-2.32377	5e-05	0.0347978	yes
P1604	XLOC_000977	CYR61	1:85580760-85583962	control	bFGF	OK	64.6678	26.8617	-1.2675	-2.76947	5e-05	0.0347978	yes
P746	XLOC_000438	SESN2	1:28259526-28282491	control	bFGF	OK	13.6375	5.94692	-1.19736	-2.323	5e-05	0.0347978	yes
P65754	XLOC_041618	FBN2	5:128257908-129033642	control	bFGF	OK	33.4925	14.7443	-1.18368	-2.50452	5e-05	0.0347978	yes
P54001	XLOC_033385	ATF4	22:39519694-39522685	control	bFGF	OK	351.977	161.447	-1.12442	-2.49745	5e-05	0.0347978	yes
P66379	XLOC_041982	DUSP1	5:172758225-172777774	control	bFGF	OK	39.784	18.385	-1.11366	-2.36413	5e-05	0.0347978	yes
P37418	XLOC_023287	NDC80	18:2571510-2616635	control	bFGF	OK	31.4428	64.5258	1.03715	2.30472	5e-05	0.0347978	yes
P7706	XLOC_005682	KIF11	10:92593285-92655395	control	bFGF	OK	20.48	42.0514	1.03794	2.34745	5e-05	0.0347978	yes
P75987	XLOC_048998	SFRP1	8:41261957-41309497	control	bFGF	OK	26.0791	55.2112	1.08207	2.37249	5e-05	0.0347978	yes
P47264	XLOC_028460	SGO2	2:200488951-200583782	control	bFGF	OK	12.0238	25.9618	1.1105	2.32322	5e-05	0.0347978	yes
P49346	XLOC_029827	BUB1	2:110637697-110678114	control	bFGF	OK	23.6197	51.8416	1.13412	2.30177	5e-05	0.0347978	yes
P67775	XLOC_042880	TTK	6:80003886-80042527	control	bFGF	OK	20.7932	47.5222	1.19249	2.51986	5e-05	0.0347978	yes
P12864	XLOC_008954	KIF18A	11:28020619-28527041	control	bFGF	OK	9.84515	23.0748	1.22883	2.30448	5e-05	0.0347978	yes
P6347	XLOC_004441	KIF14	1:200551496-200620734	control	bFGF	OK	5.98019	14.4048	1.26829	2.77512	5e-05	0.0347978	yes
P35747	XLOC_022536	TOP2A	17:40388515-40417950	control	bFGF	OK	41.8658	101.759	1.28132	2.81171	5e-05	0.0347978	yes
P7691	XLOC_005657	KIF20B	10:89701609-89774939	control	bFGF	OK	10.6989	27.1862	1.34541	2.83513	5e-05	0.0347978	yes
P73238	XLOC_046947	TFPI2	7:93591572-93911265	control	bFGF	OK	19.5065	50.4655	1.37134	2.52852	5e-05	0.0347978	yes
P15829	XLOC_010615	METTL7A	12:50923471-50932517	control	bFGF	OK	6.3991	16.9593	1.40613	2.75854	5e-05	0.0347978	yes
P3259	XLOC_002170	CENPF	1:214603194-214664588	control	bFGF	OK	19.2695	51.7963	1.42653	3.1036	5e-05	0.0347978	yes
P62455	XLOC_038835	CENPE	4:103105805-103198409	control	bFGF	OK	9.645	26.7361	1.47093	3.10622	5e-05	0.0347978	yes
P6331	XLOC_004418	ASPM	1:197084127-197146694	control	bFGF	OK	15.0745	41.8811	1.47419	3.09188	5e-05	0.0347978	yes
P37170	XLOC_023185	NPTX1	17:80467147-80477843	control	bFGF	OK	5.74722	16.0808	1.4844	2.58349	5e-05	0.0347978	yes
